# Supplementary material for: Dynamic changes in membrane lipid composition of leaves of winter wheat seedlings in response to PEG-induced water stress
Source: BMC Plant Biol. 2020 Feb 21;20:84. doi: 10.1186/s12870-020-2257-1 (PMC7035713; doi:10.1186/s12870-020-2257-1)
Supplement: Supplementary file 1 — Additional file 1. Data of glycerolipids, photosynthesis parameters, membrane ion leakage, DBI of wheat leaves during water stress, and the correlation between membrane ion leakage and phospholipids, photosynthesis rate and galactolipids. [file 12870_2020_2257_MOESM1_ESM.xlsx]

## Sheet: glycerolipids
Data showed here includes molecular species whose amount is more than 0.0005 nmol, coefficient of variation (st. dev./average) for identical samples, made by pooling samples, is less than 0.3
unit:nmol/mg dry weight
	0d		CK0d		8h		CK8h		1d		CK1d		2d		CK2d		3d		CK3d		4d		CK4d
	average	stdev	average	stdev	average	stdev	average	stdev	average	stdev	average	stdev	average	stdev	average	stdev	average	stdev	average	stdev	average	stdev	average	stdev
PC(34:4)	0.0315	0.00602	0.04217	0.00875	0.043	0.00324	0.02233	0.01332	0.03267	0.01388	0.03	0.01212	0.01533	0.00753	0.03467	0.00761	0.01717	0.00627	0.03733	0.00826	0.02717	0.01736	0.03983	0.01055
PC(34:3)	2.34583	0.31637	2.642	0.52667	2.90183	0.60309	3.23717	0.62627	2.5305	0.31479	4.22933	0.89617	1.03883	0.43737	3.89767	0.30887	0.96383	0.38609	3.656	0.17339	1.26867	0.73231	3.41433	0.34651
PC(34:2)	3.418	0.45521	3.44183	0.41751	5.1218	0.54574	3.146	0.45153	2.6055	0.32482	3.14167	0.47578	0.63617	0.34241	3.57317	0.47511	0.51833	0.18483	3.6555	0.5392	0.62283	0.24731	3.7375	0.72256
PC(36:6)	0.71617	0.12174	0.699	0.13886	1.10817	0.34356	0.6955	0.12259	1.07583	0.53634	1.24517	0.54019	0.4625	0.2093	1.15367	0.27053	0.474	0.17783	1.109	0.24778	1.01617	0.46637	1.064	0.30063
PC(36:5)	2.4165	0.39886	2.813	0.37288	3.66033	0.85806	2.29483	0.29227	2.26775	0.1813	2.265	0.7698	0.58733	0.25818	2.49	0.68947	0.591	0.28335	2.59983	0.65087	0.701	0.27672	2.70983	0.65583
PC(36:4)	2.3685	0.2966	2.451	0.2573	4.2072	0.66736	2.01317	0.30487	1.468	0.52701	2.25067	0.66526	0.239	0.11043	1.5665	0.45094	0.204	0.08384	1.77833	0.49347	0.1735	0.07528	1.9905	0.54898
PC(36:3)	0.2745	0.06117	0.2175	0.03954	0.578	0.09903	0.22817	0.05794	0.22767	0.07316	0.129	0.06168	0.03883	0.02834	0.20583	0.07024	0.031	0.01318	0.2445	0.08063	0.027	0.01581	0.283	0.09392
PC(36:2)	0.12867	0.02757	0.31983	0.1023	0.21317	0.05321	0.11967	0.01232	0.08183	0.03638	0.06733	0.02084	0.01167	0.00258	0.09467	0.02558	0.01183	0.00354	0.10967	0.03185	0.01333	0.00993	0.1245	0.0393
PC(38:5)	0.06833	0.00876	0.09733	0.03318	0.08633	0.02652	0.0575	0.01245	0.05433	0.01635	0.04233	0.01979	0.01133	0.00989	0.04667	0.01189	0.00833	0.00151	0.04917	0.01151	0.00483	0.00454	0.05217	0.01347
PC(38:4)	0.1125	0.00766	0.15617	0.04664	0.1425	0.03637	0.09067	0.01814	0.07133	0.03006	0.05167	0.01875	0.00583	0.00483	0.0575	0.01666	0.00917	0.00417	0.06033	0.01813	0.0055	0.00599	0.06317	0.02097
PC(38:3)	0.07233	0.01587	0.10783	0.04256	0.09117	0.03497	0.05567	0.00873	0.04217	0.00861	0.02783	0.00854	0.00417	0.00371	0.03783	0.01023	0.00417	0.00354	0.04283	0.0124	0.05517	0.04672	0.04767	0.01531
Total PC	12.1352	1.65001	13.0758	1.04009	16.7535	3.04741	12.1773	0.78325	10.497	1.54992	13.5238	2.62622	3.06383	1.31763	13.2007	1.8216	2.84467	1.10478	13.4075	1.95066	3.93	1.01933	13.6138	2.32077
PE(34:3)	0.501	0.14634	0.5035	0.19316	0.576	0.09229	0.75317	0.1372	0.44217	0.09577	0.452	0.16159	0.21433	0.04105	0.52217	0.16879	0.25183	0.15209	0.62933	0.14653	0.40133	0.1096	0.73617	0.1596
PE(34:2)	0.9825	0.33238	0.88483	0.30636	1.31933	0.29743	0.9645	0.08672	0.95467	0.2241	0.80983	0.14687	0.253	0.11669	0.76267	0.25001	0.2805	0.1412	0.9455	0.22028	0.26467	0.0729	1.1285	0.23183
PE(36:5)	0.63267	0.19709	0.58817	0.17467	0.6995	0.08734	0.61967	0.07982	0.557	0.14005	0.4355	0.17476	0.19267	0.05158	0.4565	0.178	0.22683	0.11424	0.55383	0.18593	0.3335	0.09798	0.651	0.27008
PE(36:4)	0.81667	0.22159	0.661	0.27898	1.10067	0.2428	0.68083	0.15535	0.70133	0.28391	0.58483	0.28073	0.15783	0.0582	0.52217	0.15613	0.15167	0.08089	0.657	0.12746	0.15783	0.03535	0.792	0.15224
PE(38:4)	0.074	0.03247	0.065	0.01576	0.07033	0.03161	0.0795	0.02829	0.0485	0.01578	0.0425	0.01025	0.00717	0.00659	0.033	0.01284	0.0045	0.00451	0.03167	0.00958	0.00483	0.00223	0.03083	0.01909
PE(40:3)	0.011	0.00283	0.01267	0.00585	0.0165	0.00635	0.01733	0.00468	0.00767	0.0032	0.01483	0.00194	0.0055	0.00226	0.01883	0.01588	0.0055	0.00266	0.03017	0.01098	0.00667	0.00393	0.04167	0.01579
Total PE	3.17717	0.93591	2.887	0.98424	3.942	0.70116	3.27917	0.36687	2.84267	0.76183	2.45983	0.80484	0.9	0.25695	2.42883	0.77026	0.99017	0.50598	2.98933	0.70177	1.32283	0.34377	3.54967	0.79038
PG(32:1)	0.17833	0.04437	0.144	0.04724	0.24817	0.0456	0.22017	0.05865	0.16983	0.05202	0.16817	0.03208	0.15833	0.04867	0.21717	0.04692	0.13	0.03264	0.234	0.03886	0.16117	0.05129	0.25083	0.03436
PG(32:0)	0.1595	0.02197	0.11633	0.02071	0.10033	0.02747	0.106	0.04354	0.15933	0.02702	0.096	0.02778	0.06333	0.02642	0.08967	0.01794	0.0485	0.01854	0.06217	0.01496	0.02933	0.01776	0.0345	0.02652
PG(34:4)	5.12633	0.75975	5.616	0.81584	6.09817	0.85688	5.2775	1.22448	3.34733	1.09382	3.99483	0.75375	2.43233	0.85223	5.00267	1.02079	1.803	0.43082	5.615	0.58935	2.14033	0.31521	6.2275	0.38361
PG(34:3)	2.28283	0.29886	2.49683	0.69489	2.12117	0.4851	2.05633	0.38177	2.802	0.35069	2.02	0.31509	1.03367	0.23605	1.86467	0.32652	0.67417	0.21441	1.62883	0.28196	0.67267	0.13509	1.39233	0.32806
PG(34:2)	1.17467	0.13973	1.2275	0.19403	1.02717	0.1302	1.05683	0.13801	0.98017	0.1269	0.77383	0.10936	0.39867	0.13133	0.65433	0.10926	0.312	0.09331	0.78617	0.0924	0.2275	0.04526	0.918	0.09625
PG(34:1)	0.1005	0.01405	0.09717	0.02942	0.14367	0.0322	0.18717	0.03251	0.07567	0.01859	0.098	0.02546	0.03667	0.01761	0.076	0.0151	0.0305	0.00927	0.1125	0.0178	0.02183	0.00483	0.149	0.02861
PG(36:6)	0.11233	0.00745	0.09183	0.00387	0.0775	0.01741	0.0765	0.01179	0.08667	0.01596	0.1095	0.00883	0.035	0.01236	0.0805	0.01685	0.02117	0.00864	0.06283	0.00857	0.03467	0.01089	0.045	0.01413
Total PG	9.29217	0.98371	9.90067	0.96063	9.91433	1.25082	9.10383	1.52268	7.7085	1.52288	7.36167	1.12351	4.19117	1.27893	8.04717	1.40635	3.04167	0.80025	8.5705	0.92041	3.30733	0.50519	9.094	0.76709
PI(34:3)	0.908	0.13259	0.852	0.0988	0.889	0.09807	0.89517	0.05434	1.0045	0.15256	0.87733	0.06523	1.28967	0.23606	1.03417	0.08236	1.36467	0.26023	1.07167	0.10496	1.53767	0.30185	1.1095	0.16414
PI(34:2)	1.275	0.1899	1.137	0.10258	1.4725	0.10122	1.3035	0.11217	1.30883	0.19495	1.2455	0.10889	1.0755	0.26783	1.122	0.15821	1.1055	0.15223	1.19283	0.10034	0.79433	0.15214	1.26367	0.09472
PI(36:6)	0.07717	0.01157	0.07467	0.00859	0.08483	0.01476	0.07283	0.01354	0.063	0.01394	0.05983	0.00763	0.02617	0.01026	0.04867	0.00489	0.02133	0.00524	0.057	0.00892	0.01167	0.00225	0.075	0.00942
PI(36:5)	0.10233	0.01846	0.08467	0.00824	0.099	0.01725	0.08517	0.01256	0.11067	0.02478	0.08217	0.0097	0.07917	0.02463	0.10883	0.01072	0.06783	0.00975	0.10617	0.01162	0.05017	0.00864	0.12333	0.01385
PI(36:4)	0.116	0.01712	0.1015	0.01269	0.12733	0.02192	0.10917	0.01991	0.0945	0.02098	0.08967	0.01127	0.03933	0.01537	0.083	0.00961	0.03183	0.00781	0.08533	0.01332	0.01733	0.00294	0.11233	0.01421
PI(36:3)	0.02517	0.00618	0.02533	0.00903	0.03533	0.00543	0.03967	0.00367	0.024	0.0078	0.02367	0.00378	0.01083	0.0044	0.0115	0.00432	0.00783	0.0016	0.0205	0.00281	0.00483	0.00147	0.029	0.00167
PI(36:2)	0.0175	0.00394	0.0175	0.00339	0.01583	0.00366	0.01833	0.00301	0.01333	0.00432	0.01833	0.00163	0.00633	0.00163	0.00533	0.00301	0.00733	0.00207	0.00917	0.00194	0.002	0.00126	0.01317	0.00319
Total PI	2.587	0.35715	2.3345	0.23982	2.7695	0.23234	2.5845	0.19761	2.66833	0.41346	2.424	0.18832	2.55417	0.53593	2.439	0.25406	2.63067	0.41063	2.5705	0.22446	2.438	0.46466	2.755	0.26171
PS(34:3)	0.022	0.00469	0.018	0.00167	0.01917	0.00264	0.01883	0.00585	0.02783	0.00808	0.01883	0.00512	0.033	0.01058	0.02583	0.00964	0.02933	0.00568	0.02317	0.00694	0.04367	0.00977	0.0205	0.00572
PS(34:2)	0.02717	0.00828	0.02517	0.00483	0.02633	0.00388	0.02433	0.01106	0.0335	0.00394	0.029	0.00518	0.032	0.01049	0.03183	0.0107	0.02933	0.00609	0.02917	0.00705	0.03267	0.0072	0.0265	0.00472
PS(38:3)	0.04017	0.00585	0.03283	0.00564	0.04533	0.01184	0.03783	0.00842	0.0445	0.01232	0.03233	0.00589	0.03667	0.00809	0.03533	0.01258	0.03433	0.00709	0.035	0.00738	0.0405	0.00814	0.035	0.00322
PS(40:3)	0.2235	0.02978	0.22317	0.0191	0.23217	0.04041	0.234	0.03139	0.25067	0.03536	0.27167	0.02762	0.2085	0.052	0.23933	0.04316	0.17633	0.02873	0.23333	0.03173	0.218	0.03063	0.22767	0.02649
PS(40:2)	0.06883	0.00515	0.06233	0.00905	0.095	0.01507	0.07483	0.0132	0.10633	0.01191	0.05067	0.01426	0.11017	0.02092	0.105	0.01483	0.1	0.023	0.119	0.0074	0.12683	0.02498	0.13317	0.01323
Total PS	0.4495	0.04991	0.41667	0.03295	0.47433	0.07254	0.44633	0.06906	0.5325	0.0608	0.437	0.0432	0.47983	0.09496	0.48717	0.10291	0.42633	0.07048	0.49433	0.06485	0.53783	0.09189	0.5015	0.03666
DGDG(34:4)	0.07982	0.01038	0.0655	0.00723	0.1006	0.01175	0.07652	0.00976	0.07526	0.014	0.07915	0.01346	0.08066	0.01321	0.07784	0.01521	0.08024	0.00721	0.09515	0.01001	0.06236	0.01237	0.10807	0.0087
DGDG(34:3)	2.98803	0.38277	2.59733	0.32389	3.39845	0.34679	3.14243	0.27408	2.61055	0.49581	3.41194	0.46995	2.49039	0.52254	3.28642	0.62632	2.1047	0.28411	3.6363	0.38081	1.32084	0.33413	3.87174	0.1471
DGDG(34:2)	0.15487	0.02454	0.133	0.01963	0.20161	0.04196	0.16667	0.01602	0.17	0.04039	0.16827	0.03799	0.13505	0.03408	0.1607	0.01902	0.14464	0.03333	0.19259	0.01358	0.07854	0.02285	0.21557	0.01318
DGDG(34:1)	0.08665	0.02023	0.073	0.00654	0.07338	0.01019	0.0766	0.01286	0.05997	0.00708	0.08298	0.01537	0.04187	0.01001	0.06106	0.01225	0.03557	0.00803	0.06914	0.00953	0.02125	0.00319	0.074	0.01334
DGDG(36:6)	15.7155	2.1302	14.5758	2.30125	20.5579	2.69269	17.9346	1.88553	21.0035	2.38707	19.5738	3.30289	23.6256	2.33998	21.6957	3.03554	21.2016	1.72379	24.5895	1.80872	20.3125	1.85169	26.3202	1.57846
DGDG(36:5)	0.68289	0.17094	0.54517	0.09016	1.01668	0.27319	0.79361	0.11157	0.91963	0.11468	0.73781	0.08616	0.8162	0.12707	0.63189	0.06015	0.91289	0.14103	0.74815	0.07133	0.93576	0.18188	0.82971	0.13199
DGDG(36:4)	0.48115	0.08912	0.41817	0.03698	0.58519	0.10076	0.49139	0.06092	0.45046	0.08688	0.47437	0.05067	0.34243	0.04743	0.43144	0.06535	0.32232	0.0259	0.45346	0.05149	0.21104	0.04825	0.47539	0.0334
DGDG(36:3)	0.27108	0.03834	0.29433	0.04383	0.31679	0.03326	0.35263	0.04015	0.24554	0.06163	0.41281	0.05698	0.25528	0.04899	0.35617	0.04931	0.20917	0.03771	0.36675	0.03539	0.13993	0.03766	0.35986	0.03145
DGDG(38:6)	0.21052	0.0377	0.18133	0.04266	0.24278	0.04325	0.21848	0.03832	0.2239	0.08364	0.24349	0.06602	0.21373	0.06051	0.23134	0.04518	0.19243	0.02525	0.25959	0.0326	0.15621	0.05205	0.27566	0.02681
DGDG(38:4)	0.02078	0.00475	0.023	0.00346	0.0187	0.00532	0.02388	0.00956	0.0224	0.00675	0.0249	0.00757	0.00988	0.00375	0.01301	0.00798	0.01213	0.00265	0.01286	0.00479	0.00485	0.00347	0.01209	0.00166
Total DGDG	20.781	2.853	18.977	2.726	26.581	3.462	23.338	2.304	26.315	2.797	25.262	4.01	28.08	3.064	28.176	2.73	25.26	1.992	30.471	2.3	23.51	2.277	32.593	1.767
MGDG(34:5)	0.0281	0.00813	0.017	0.0049	0.02663	0.0099	0.0201	0.00766	0.02064	0.01205	0.00809	0.00622	0.01571	0.00708	0.02373	0.00843	0.01715	0.00515	0.02324	0.01035	0.01538	0.00987	0.02163	0.01218
MGDG(34:4)	0.15301	0.03283	0.1225	0.02371	0.20033	0.04928	0.16002	0.03286	0.14766	0.04399	0.07459	0.02809	0.11565	0.03132	0.16226	0.07736	0.12301	0.01842	0.17773	0.04255	0.08644	0.02662	0.18483	0.01892
MGDG(34:3)	0.47673	0.10226	0.4215	0.06342	0.60486	0.10535	0.52385	0.0724	0.30496	0.0951	0.5439	0.0757	0.30641	0.09688	0.46982	0.15072	0.23619	0.03873	0.64448	0.10931	0.22757	0.06309	0.78997	0.09339
MGDG(36:6)	59.2089	10.2513	58.5855	10.1024	80.4787	10.8875	66.6036	8.63991	67.2062	9.42519	69.8758	10.138	70.7528	6.69995	78.2329	16.0998	56.675	9.78263	85.0373	15.3327	51.5027	11.9176	86.1185	17.0943
MGDG(36:5)	3.08089	1.15304	2.66633	0.29809	4.76464	0.3097	3.83123	0.57832	3.65036	0.89305	3.0718	0.62951	2.80573	0.89335	2.94823	0.71689	2.69667	0.4085	2.66885	0.68231	2.49528	0.42508	2.86343	0.50855
MGDG(36:4)	1.17225	0.34963	0.90967	0.14904	1.77263	0.56727	1.61985	0.30361	1.22414	0.33951	1.56493	0.1628	0.81014	0.26503	0.87795	0.36308	0.70376	0.08296	1.11245	0.2823	0.53014	0.08012	1.29597	0.22573
MGDG(38:6)	0.16885	0.0445	0.12733	0.03281	0.1824	0.02116	0.1516	0.02318	0.11945	0.04105	0.09242	0.02399	0.11523	0.02124	0.14512	0.05351	0.05766	0.03085	0.14934	0.03867	0.03972	0.0099	0.14301	0.03337
MGDG(38:5)	0.11575	0.03778	0.08183	0.01628	0.07481	0.02047	0.09059	0.01519	0.07327	0.02261	0.04066	0.01569	0.02782	0.00927	0.0327	0.01382	0.02601	0.00738	0.03889	0.01325	0.01864	0.00354	0.04329	0.01524
Total MGDG	64.5503	11.6955	63.0482	10.1128	88.5319	11.7333	73.1993	9.32443	73.3007	9.95353	75.3427	10.0321	75.4259	7.23003	82.9724	17.0104	60.6014	9.95543	89.9573	16.3536	54.9571	12.4298	91.591	17.8921

## Sheet: photosynthesis parameter
Pn(Photosynthesis rate) μmol CO2 m-2s-1
	ave	std	ave	std
0day	10.002	0.733002	11.51	1.44665
1day	7.44583	1.08201	12.2556	1.24373
2day	2.11085	1.37208	11.9933	1.97899
3day	0.313833	0.266329	13.5605	1.62451
4day	-0.380157	0.327669	15.0565	1.0915
Gs(stomatal conductance) mol H2Om-2s-2
	ave	std	ave	std
0day	0.1185	0.00453982	0.114933	0.0138479
1day	0.04821	0.00975876	0.123544	0.0068483
2day	0.0311117	0.00567707	0.125208	0.0167856
3day	0.00916183	0.000890114	0.136298	0.0172443
4day	0.0103612	0.00218143	0.152147	0.0179274
Ci(intracellular CO2 concentration)μmol CO2 mol-1)
	ave	std	ave	std
0day	248.517	20.1161	215.267	30.6166
1day	160.761	17.3903	207.333	22.3724
2day	282.983	66.102	221.392	32.909
3day	316.4	68.6645	198.783	9.27312
4day	410.194	55.0723	217.567	25.1717
Ls
	ave	std	ave	std
0day	0.378708	0.0502901	0.461833	0.0765414
1day	0.598098	0.0434758	0.481667	0.0559309
2day	0.292542	0.165255	0.446521	0.0822726
3day	0.209	0.171661	0.503042	0.0231828
4day	-0.0254853	0.137681	0.456083	0.0629292
Ci/Gs
	ave	std	ave	std
0day	2094.99	93.4254	1871.52	111.01
1day	3385.35	384.557	1680.83	198.509
2day	9356.73	2788.57	1766.02	25.2345
3day	34598.4	6803.37	1468.95	129.416
4day	40091.7	3628.2	1455.44	341.216

## Sheet: Ion leakage
Changes of ion leakage with osmotic stress time (%)
	PEG		CK
Treatment time	ave	std	ave	std
0d	4.62543	0.56773	4.3787	0.45289
1d	5.2438	0.82379	4.48036	0.35591
2d	5.43442	0.3507	5.26333	0.39392
3d	6.91106	0.71772	4.86467	0.27832
4d	7.54357	0.47924	5.07553	0.43831
5d	11.5707	1.35911	5.62724	1.07777
6d	15.876	1.36399	5.32158	0.67883

## Sheet: DBI
PC	PEG		CK
treatment time	average	stdev	average	stdev
0d	3.47025	0.032721	3.51589	0.0359397
8h	3.53112	0.0716394	3.43103	0.0402398
1d	3.60885	0.0369501	3.53298	0.195579
2d	3.72473	0.105552	3.4808	0.168077
3d	3.80344	0.0628584	3.48694	0.139837
4d	4.00395	0.306276	3.4927	0.131145
PE	PEG		CK
treatment time	average	stdev	average	stdev
0d	3.22146	0.042353	3.18	0.0648765
8h	3.19944	0.0906495	3.16446	0.0663725
1d	3.17715	0.0414555	3.10411	0.109171
2d	3.09984	0.0654396	3.14758	0.0403567
3d	3.10585	0.0793207	3.13517	0.0446258
4d	3.07828	0.0776034	3.12631	0.0671484
PG	PEG		CK
treatment time	average	stdev	average	stdev
0d	3.29771	0.0587785	3.35486	0.0966444
8h	3.39501	0.0332568	3.31719	0.0941202
1d	3.16746	0.0965457	3.32818	0.0527937
2d	3.3395	0.0401314	3.43832	0.0384719
3d	3.34	0.0274927	3.45919	0.0196427
4d	3.45578	0.0668655	3.47553	0.0373978
PI	PEG		CK
treatment time	average	stdev	average	stdev
0d	2.63731	0.041122	2.66392	0.0215419
8h	2.62139	0.0315331	2.60965	0.0253504
1d	2.63554	0.0285778	2.62272	0.0165135
2d	2.65095	0.0221145	2.6922	0.0346836
3d	2.63488	0.0237452	2.68123	0.0149435
4d	2.71138	0.0143524	2.71557	0.029741
PS	PEG		CK
treatment time	average	stdev	average	stdev
0d	2.34005	0.0931391	2.39246	0.014735
8h	2.38946	0.0823299	2.4013	0.0464457
1d	2.34362	0.0847952	2.57686	0.0717888
2d	2.32679	0.0742196	2.41658	0.0639268
3d	2.29859	0.108849	2.37072	0.0549175
4d	2.28318	0.0606806	2.32785	0.060632
MGDG	PEG		CK
treatment time	average	stdev	average	stdev
0d	5.87748	0.0199783	5.89197	0.0196383
8h	5.86363	0.00600346	5.86116	0.0137819
1d	5.88339	0.0124073	5.88703	0.0161186
2d	5.91697	0.0119741	5.91817	0.0112755
3d	5.90938	0.0154646	5.91433	0.00974775
4d	5.91547	0.00979579	5.90214	0.00784698
DGDG	PEG		CK
treatment time	average	stdev	average	stdev
0d	5.37923	0.01941	5.40036	0.04135
8h	5.43866	0.02026	5.41427	0.02449
1d	5.51018	0.01443	5.41951	0.03549
2d	5.59191	0.04093	5.49283	0.03613
3d	5.62397	0.02442	5.50517	0.01841
4d	5.74733	0.02497	5.50701	0.01687

## Sheet: Correlation
Molecular species	Correlation coefficient
Photosynthesis	1
MGDG(38:5)	0.97651
DGDG(34:1)	0.969688
MGDG(36:4)	0.952649
DGDG(36:4)	0.939478
MGDG(34:5)	0.919993
MGDG(38:6)	0.915145
DGDG(38:4)	0.912561
MGDG(34:4)	0.894521
MGDG(34:3)	0.883798
DGDG(34:3)	0.847935
MGDG(36:5)	0.77956
DGDG(36:3)	0.750755
DGDG(34:2)	0.705214
DGDG(38:6)	0.692783
Total MGDG	0.423832
DGDG(34:4)	0.390329
MGDG(36:6)	0.346161
Total DGDG	-0.413424
DGDG(36:6)	-0.655087
DGDG(36:5)	-0.669186
Molecular species	Correlation coefficient
Relative Conductivity	1
PC(36:6)	0.085825
PC(38:3)	-0.241039
PC(34:4)	-0.332098
PE(34:3)	-0.343327
PE(36:5)	-0.605952
PE(40:3)	-0.626172
PG(32:1)	-0.641292
PC(34:3)	-0.680592
Total PE	-0.688099
Total PC	-0.739333
PC(36:5)	-0.74433
PE(34:2)	-0.753496
PC(36:2)	-0.771241
PC(38:4)	-0.774956
PE(36:4)	-0.776414
PC(34:2)	-0.786224
PC(36:4)	-0.790538
PG(34:3)	-0.793362
PG(36:6)	-0.793847
PE(38:4)	-0.796878
PC(36:3)	-0.79801
PG(34:4)	-0.809786
PC(38:5)	-0.822875
Total PG	-0.852686
PG(34:2)	-0.856548
PG(32:0)	-0.860097
PG(34:1)	-0.86287
